# Supplementary material for: A Deep Learning System to Predict the Histopathological Results From Urine Cytopathological Images
Source: Front Oncol. 2022 May 24;12:901586. doi: 10.3389/fonc.2022.901586 (PMC9170952; doi:10.3389/fonc.2022.901586)
Supplement: Supplementary file 3 [file Table_2.xlsx]

## Sheet: Internal_Test
Case	Malignant=1
c15-0021	0
c15-0117	0
c15-0165	0
c15-0170	0
c15-0319	0
c15-0403	0
c15-0617	0
c15-735	0
c15-776	0
c15-808	0
c16-412	0
c16-431	0
c16-606	0
c16-825	0
c17-0472	0
c17-0532	0
c17-0607	0
c17-0944	0
c17-0946	0
c18-0084	0
c18-0232	0
c18-0250	0
c18-0420	0
c18-0468	0
c18-0689	0
c18-0706	0
c18-0715	0
c18-0721	0
c18-0765	0
c18-0871	0
c19-0120	0
c19-0143	0
c19-0381	0
c19-0388	0
c19-0393	0
c19-0407	0
c19-0412	0
c19-0439	0
c19-0462	0
c19-0484	0
c19-0533	0
c19-0555	0
c19-0648	0
c19-0781	0
c19-0837	0
c19-1039	0
c20-0018	0
c15-700	0
c18-0662	0
c16-229	0
c16-405	0
c17-0685	0
c17-0871	0
c18-0835	0
c19-0041	0
c19-0196	0
c19-0925	0
c17-0676	0
c17-0420	0
c15-0617	0
c15-0653	0
c15-563	0
c15-0257	1
c15-0284	1
c15-0297	1
c15-0477	1
c15-0597	1
c15-1002	1
c15-1014	1
c15-1051	1
c15-802	1
c16-352	1
c16-616	1
c17-0161	1
c17-0280	1
c17-0910	1
c18-0064	1
c18-0428	1
c18-0562	1
c18-0746	1
c18-0764	1
c18-0852	1
c19-0419	1
c19-0840	1

## Sheet: Extra_Test
Case	PositivePredicted=1	PositiveReview=1	overlap=1
c-15-813	0	0	0
c-15-816	0	0	0
C14-940	1	1	1
C14-991	0	1	0
c15-0022	0	0	0
c15-0036	0	1	0
c15-0054	0	0	0
c15-0099	1	1	1
c15-0107	0	1	0
c15-0122	0	0	0
c15-0160	0	0	0
c15-0243	0	1	0
c15-0254	0	0	0
c15-0282	0	0	0
c15-0296	0	0	0
c15-0314	0	1	0
c15-0315	0	0	0
c15-0324	0	0	0
c15-0326	0	0	0
c15-0336	0	0	0
c15-0361	0	0	0
c15-0362	0	0	0
c15-0367	0	0	0
c15-0415	0	0	0
c15-0470	0	0	0
c15-0476	0	0	0
c15-0499	0	0	0
c15-0520	0	0	0
c15-0593	0	0	0
c15-0625	0	0	0
c15-0637	1	0	0
c15-0641	1	1	1
c15-0643	0	0	0
c15-0646	0	0	0
c15-0831	1	1	1
c15-1048	1	1	1
c15-1050	1	1	1
c15-536	0	0	0
c15-663	0	0	0
c15-675	1	1	1
c15-727	0	0	0
c15-752	1	0	0
c15-891	0	0	0
c15-933	0	0	0
c15-985	0	0	0
c16-109	0	0	0
c16-120	0	0	0
c16-13	1	1	1
c16-132	1	1	1
c16-148	0	0	0
c16-175	1	1	1
c16-197	1	1	1
c16-199	1	1	1
c16-202	1	0	0
c16-205	0	0	0
c16-21	0	0	0
c16-220	0	0	0
c16-250	0	0	0
c16-261	1	1	1
c16-281	1	1	1
c16-338	0	0	0
c16-341	0	0	0
c16-347	0	0	0
c16-357	0	0	0
c16-416	0	0	0
c16-450	1	0	0
c16-506	0	1	0
c16-510	0	0	0
c16-516	0	0	0
c16-547	0	0	0
c16-586	1	1	1
c16-589	0	1	0
c16-595	1	1	1
c16-600	1	1	1
c16-745	0	0	0
c16-746	1	1	1
c16-755	0	1	0
c16-768	0	0	0
c16-797	0	0	0
c16-800	0	0	0
c16-833	0	0	0
c16-839	0	0	0
c16-85	0	0	0
c16-882	0	0	0
c16-90	0	0	0
c16-915	1	1	1
c16-931	0	1	0
c16-943	1	0	0
c17-0010	1	0	0
c17-0017	0	0	0
c17-0034	1	1	1
c17-0042	0	0	0
c17-0069	1	1	1
c17-0080	0	0	0
c17-0105	1	1	1
c17-0117	1	1	1
c17-0139	0	0	0
c17-0171	1	1	1
c17-0178	0	0	0
c17-0188	1	1	1
c17-0205	0	0	0
c17-0210	0	0	0
c17-0243	0	0	0
c17-0245	0	0	0
c17-0263	0	0	0
c17-0267	1	0	0
c17-0275	0	0	0
c17-0311	0	0	0
c17-0313	0	0	0
c17-0339	0	0	0
c17-0352	0	0	0
c17-0412	1	0	0
c17-0459	0	0	0
c17-0468	0	0	0
c17-0488	1	0	0
c17-0499	0	0	0
c17-0501	1	0	0
c17-0519	0	0	0
c17-0572	0	0	0
c17-0587	1	1	1
c17-0597	0	1	0
c17-0605	0	0	0
c17-0626	0	0	0
c17-0642	0	0	0
c17-0656	1	0	0
c17-0663	0	0	0
c17-0672	0	0	0
c17-0678	0	0	0
c17-0687	0	0	0
c17-0710	0	0	0
c17-0770	1	1	1
c17-0777	1	0	0
c17-0799	0	0	0
c17-0810	1	1	1
c17-0824	0	0	0
c17-0839	0	0	0
c17-0854	0	0	0
c17-0872	0	0	0
c17-0920	1	0	0
c17-0934	1	0	0
c17-0942	0	0	0
c17-0945	0	0	0
c18-0004	0	0	0
c18-0012	1	1	1
c18-0056	1	0	0
c18-0063	0	0	0
c18-0067	0	0	0
c18-0082	0	0	0
c18-0083	0	0	0
c18-0103	0	0	0
c18-0124	0	0	0
c18-0136	0	0	0
c18-0139	1	1	1
c18-0204	0	0	0
c18-0208	0	1	0
c18-0309	0	0	0
c18-0317	1	1	1
c18-0340	0	0	0
c18-0383	0	0	0
c18-0385	0	0	0
c18-0410	0	0	0
c18-0431	0	0	0
c18-0461	0	1	0
c18-0473	0	0	0
c18-0490	0	0	0
c18-0496	1	1	1
c18-0498	0	0	0
c18-0522	0	0	0
c18-0528	0	0	0
c18-0554	0	0	0
c18-0598	0	0	0
c18-0604	0	0	0
c18-0605	1	0	0
c18-0608	0	0	0
c18-0611	0	0	0
c18-0624	0	0	0
c18-0625	0	0	0
c18-0626	0	0	0
c18-0631	0	0	0
c18-0632	0	0	0
c18-0633	0	0	0
c18-0644	0	0	0
c18-0650	1	0	0
c18-0655	0	0	0
c18-0656	0	0	0
c18-0660	0	0	0
c18-0661	0	0	0
c18-0678	0	0	0
c18-0704	0	1	0
c18-0708	0	0	0
c18-0709	0	0	0
c18-0710	0	0	0
c18-0711	0	0	0
c18-0714	0	0	0
c18-0717	0	0	0
c18-0720	0	0	0
c18-0733	0	0	0
c18-0740	0	0	0
c18-0744	0	0	0
c18-0745	0	0	0
c18-0750	0	0	0
c18-0753	0	0	0
c18-0766	0	0	0
c18-0769	0	0	0
c18-0771	0	0	0
c18-0773	0	0	0
c18-0785	1	0	0
c18-0786	0	1	0
c18-0787	0	0	0
c18-0789	0	0	0
c18-0846	1	1	1
c18-0848	0	0	0
c18-0886	0	0	0
c19-0035	0	0	0
c19-0039	0	0	0
c19-0050	0	0	0
c19-0053	1	0	0
c19-0079	0	0	0
c19-0084	0	0	0
c19-0102	0	0	0
c19-0117	0	0	0
c19-0123	0	0	0
c19-0142	0	0	0
c19-0159	0	0	0
c19-0189	1	1	1
c19-0194	0	0	0
c19-0205	0	0	0
c19-0221	0	0	0
c19-0226	0	1	0
c19-0255	1	1	1
c19-0258	0	0	0
c19-0262	0	0	0
c19-0288	0	0	0
c19-0290	0	0	0
c19-0291	0	0	0
c19-0292	0	0	0
c19-0299	0	0	0
c19-0301	0	0	0
c19-0328	0	0	0
c19-0331	1	1	1
c19-0345	0	0	0
c19-0347	0	0	0
c19-0348	0	0	0
c19-0356	0	0	0
c19-0357	0	0	0
c19-0375	0	0	0
c19-0376	0	0	0
c19-0377	0	0	0
c19-0379	0	0	0
c19-0386	0	0	0
c19-0387	0	0	0
c19-0394	0	0	0
c19-0395	0	0	0
c19-0396	0	0	0
c19-0406	0	0	0
c19-0410	0	0	0
c19-0411	0	0	0
c19-0413	0	0	0
c19-0416	0	0	0
c19-0417	0	0	0
c19-0436	0	0	0
c19-0438	1	0	0
c19-0455	0	1	0
c19-0464	0	0	0
c19-0465	0	0	0
c19-0483	0	0	0
c19-0489	0	0	0
c19-0490	0	0	0
c19-0491	0	0	0
c19-0494	0	0	0
c19-0498	0	0	0
c19-0506	0	0	0
c19-0507	0	0	0
c19-0511	0	0	0
c19-0513	0	0	0
c19-0519	1	1	1
c19-0520	0	0	0
c19-0521	0	0	0
c19-0526	0	0	0
c19-0531	0	0	0
c19-0534	0	0	0
c19-0536	0	0	0
c19-0540	0	0	0
c19-0542	0	0	0
c19-0556	0	0	0
c19-0557	0	0	0
c19-0560	0	0	0
c19-0561	0	0	0
c19-0565	0	0	0
c19-0566	0	0	0
c19-0577	0	0	0
c19-0587	1	1	1
c19-0592	0	1	0
c19-0593	1	0	0
c19-0602	0	0	0
c19-0603	0	0	0
c19-0604	0	0	0
c19-0621	0	0	0
c19-0622	0	0	0
c19-0623	0	0	0
c19-0627	0	0	0
c19-0628	0	0	0
c19-0629	0	1	0
c19-0630	1	1	1
c19-0631	0	0	0
c19-0633	0	0	0
c19-0649	0	0	0
c19-0656	0	0	0
c19-0667	0	0	0
c19-0668	0	0	0
c19-0765	0	0	0
c19-0784	0	0	0
c19-0789	0	0	0
c19-0814	0	0	0
c19-0817	1	1	1
c19-0844	0	0	0
c19-0851	0	0	0
c19-0863	0	0	0
c19-0888	0	0	0
c19-0901	0	0	0
c19-0981	0	0	0
c19-0997	0	0	0
c19-1001	0	0	0
c19-1007	1	1	1
c19-1026	0	0	0
c19-1043	1	0	0
c19-1044	0	0	0
c20-0017	0	0	0
c20-0025	1	1	1
c20-0040	0	0	0
c16-517	1	1	1
